# Supplementary material for: Atmospheric oxidation drove climate change on Noachian Mars
Source: Nat Commun. 2024 Jul 5;15:5648. doi: 10.1038/s41467-024-47326-0 (PMC11226428; doi:10.1038/s41467-024-47326-0)
Supplement: Supplementary file 3 — Source Data [file 41467_2024_47326_MOESM3_ESM.xlsx]

## Sheet:  Figs. 2a, 3a; Figs. S2a S3a S6
Early Noachian	Fe abundance	Elevation		Middle Noachian	Fe abundance	Elevation		Late Noachian	Fe abundance	Elevation		Noachian-Hesperian Transition	Fe abundance	Elevation		Early Hesperian	Fe abundance	Elevation
Unit	wt.%	m			wt.%	m			wt.%	m			wt.%	m			wt.%	m
Average Fe	11.665	2044		Average Fe	10.632	1147		Average Fe	10.71	1144		Average Fe	11.703	-2796		average Fe	16.427	-3899
13.4826	11.811	1540		14.0594	10.71	1144		14.2096	10.801	-171		15.4117	12.213	-3348		15.1571	15.42	-3742
Standard deviation	11.818	1587		Standard deviation	11.069	1203		Standard deviation	12.136	1496		Standard deviation	12.219	-2791		standard deviation	13.837	-3868
1.13249	11.922	967		1.32615	11.127	1497		1.15387	12.318	1244		1.66862	12.845	-2872		1.22478	15.963	-443
	11.975	2106			11.22	-2790			12.331	-73			13.155	-6477			13.186	-3927
	11.975	742			11.328	486			12.669	-1375			13.843	-1896			14.046	-3669
	11.981	-64			11.358	1466			12.676	1503			13.957	-706			14.36	-3453
	11.982	1502			11.396	-505			12.969	1904			14.078	-233			14.571	-3059
	11.983	1843			11.445	346			12.976	-2543			14.103	-7226			15.004	-3269
	11.988	1052			11.509	1406			13.053	1716			14.105	-819			15.694	-3226
	12.033	1545			11.601	473			13.061	1383			14.136	-4758			13.155	-6477
	12.072	598			11.652	303			13.214	1420			14.596	368			15.632	-3210
	12.079	221			11.674	1220			13.244	2267			14.838	-2049			14.845	242
	12.087	1053			11.744	1917			13.421	755			14.992	-197			14.955	1015
	12.091	-368			11.75	1949			13.569	-1884			15.089	-1199			14.636	1538
	12.179	2184			11.809	1711			13.604	4666			15.169	-1369			14.126	1806
	12.204	2602			11.883	100			13.635	1691			15.25	-1261			13.724	1846
	12.253	1826			11.883	-1477			13.643	2469			15.346	-2290			14.103	-7226
	12.301	2113			11.903	1253			13.655	-5965			15.425	-574			15.578	746
	12.304	543			11.913	1463			13.67	-997			15.458	-966			15.687	1802
	12.333	409			11.957	1574			13.714	2796			15.514	-2032			14.893	1951
	12.337	2801			11.966	1077			13.744	1597			15.522	-1717			14.308	1880
	12.361	2431			11.975	2106			13.765	1768			15.526	-1131			14.271	-6429
	12.38	1632			12.003	265			13.77	2769			15.53	-2373			16.265	-3161
	12.386	1511			12.009	412			13.842	2566			15.56	-2976			15.948	-2525
	12.401	2792			12.021	142			13.88	2303			15.644	-1940			15.848	-111
	12.403	4			12.025	2107			13.95	3346			15.649	-2411			15.958	1061
	12.403	2388			12.026	2023			13.998	1889			15.872	-3231			15.385	1678
	12.408	1833			12.05	1063			14.035	933			15.998	-1612			14.174	1304
	12.413	484			12.088	1352			14.06	3319			16.301	-1131			14.752	-6452
	12.419	1193			12.095	2208			14.176	782			16.436	-1681			16.415	-3091
	12.424	824			12.161	1415			14.177	778			16.569	-1992			16.127	-1497
	12.481	2932			12.223	2361			14.25	2706			16.745	-1956			15.191	-207
	12.484	1034			12.246	1099			14.31	3810			16.809	-2072			14.061	831
	12.507	1042			12.248	625			14.317	936			17.147	-1687			15.363	-6532
	12.522	2082			12.323	721			14.354	2958			17.356	-2056			14.628	-6135
	12.543	747			12.329	725			14.415	731			17.531	-3076			16.865	-3255
	12.548	563			12.338	354			14.49	-1946			17.988	-3203			14.579	-4506
	12.549	1140			12.384	254			14.498	-2039			18.102	-3210			14.753	-6048
	12.588	2382			12.392	2632			14.569	2974			18.657	-3117			14.483	-3411
	12.687	1163			12.399	-209			14.607	-4164			18.903	-2973			17.391	-3334
	12.71	1533			12.403	2388			14.616	114							17.146	-3203
	12.711	2042			12.406	1374			14.69	-5552							13.67	1379
	12.711	2726			12.452	991			14.703	828							13.688	1510
	12.712	-739			12.453	942			14.709	3772							13.657	1774
	12.765	2404			12.455	648			14.716	-3245							16.446	-3154
	12.766	870			12.474	741			14.744	-5845							15.822	-881
	12.788	965			12.478	669			14.762	3158							13.871	1388
	12.807	1378			12.549	-285			14.809	1777							14.098	1151
	12.822	1231			12.549	1140			14.85	-1640							14.173	1099
	12.825	1643			12.574	2016			14.926	407							15.93	-3063
	12.829	1950			12.579	769			14.941	2893							16.924	-2232
	12.832	-2858			12.591	315			15.02	666							13.952	1533
	12.834	775			12.595	902			15.043	3358							14.106	1542
	12.836	-1393			12.602	199			15.057	449							13.927	1426
	12.845	1107			12.682	1420			15.083	532							14.139	1271
	12.873	1521			12.708	-1029			15.1	651							14.389	1346
	12.887	2100			12.712	-739			15.171	2246							16.428	-2499
	12.904	2402			12.713	1872			15.42	-3742							13.976	1741
	12.923	1824			12.722	899			15.487	-2306							14.175	1401
	12.924	2050			12.748	927			15.547	542							14.562	1076
	12.957	272			12.762	-672			15.622	1140							14.493	439
	12.969	2185			12.766	2474			15.686	262							16.752	-2721
	12.977	1136			12.781	2243			15.802	-3652							14.626	577
	12.987	887			12.815	484			16.213	-3797							16.41	-3173
	13.003	1911			12.822	1975			16.213	694							15.362	-2662
	13.054	979			12.837	-1424			16.519	-1843							14.994	-2863
	13.061	1383			12.862	1204			16.531	843							15.555	-3936
	13.082	5888			12.863	-487											15.882	-3739
	13.11	1206			12.873	-3345											15.407	-4065
	13.113	947			12.885	2438											16.081	-3902
	13.144	1808			12.905	233											17.172	-3263
	13.145	-939			12.907	-342											16.324	-3969
	13.171	-2068			12.94	164											17.446	-3697
	13.172	2022			12.94	2537											17.829	-3346
	13.216	2134			12.947	1280											17.571	-3439
	13.244	1178			12.948	1624											13.778	1040
	13.252	1851			12.951	869											13.272	4418
	13.255	1963			12.975	1405											14.536	2242
	13.256	1778			12.988	1807											14.711	2424
	13.258	1700			12.988	5816											14.315	2065
	13.268	-1263			13.005	-456											14.254	1002
	13.275	2105			13.018	1640											15.404	3533
	13.331	2279			13.03	609											14.563	3974
	13.344	-2715			13.038	3234											14.46	3441
	13.357	1353			13.04	1691											14.317	2772
	13.366	-2570			13.059	-2135											14.229	2652
	13.403	2055			13.072	231											14.444	866
	13.406	903			13.073	1247											14.599	794
	13.428	-3898			13.077	-1637											14.469	345
	13.443	1719			13.081	1081											14.237	803
	13.443	-776			13.085	-4104											14.531	2794
	13.445	1568			13.091	-652											14.43	2506
	13.446	1597			13.097	-44											14.769	993
	13.446	1681			13.099	794											14.748	1356
	13.455	2017			13.106	1483											14.831	-75
	13.462	1844			13.126	1772											15.311	442
	13.499	2083			13.13	-1580											16.175	146
	13.505	1263			13.147	1284											16.948	638
	13.534	2090			13.151	1537											16.527	2562
	13.585	2109			13.153	913											15.925	3784
	13.603	3168			13.174	2955											14.969	-829
	13.652	2038			13.199	870											14.887	-725
	13.653	-473			13.2	-351											14.946	-81
	13.662	2092			13.206	361											15.635	-318
	13.672	1646			13.233	-518											16.852	-50
	13.7	376			13.237	1693											16.989	480
	13.716	2475			13.239	1951											17.091	1647
	13.728	1373			13.249	1903											16.214	3036
	13.799	2179			13.255	1963											15.162	-1368
	13.802	3043			13.256	1973											14.913	-882
	13.805	1604			13.262	1648											15.618	-380
	13.812	1626			13.264	1080											16.543	-591
	13.816	2297			13.264	-3873											17.085	-440
	13.825	1689			13.286	575											17.085	70
	13.851	1554			13.296	2281											16.879	1125
	13.864	1324			13.315	1974											16.321	2165
	13.867	901			13.326	2619											15.239	3246
	13.893	3373			13.327	1845											15.699	1366
	13.897	939			13.34	-1821											15.228	2558
	13.907	2470			13.359	785											15.967	-3177
	13.925	-301			13.365	2170											12.213	-3348
	14.008	43			13.372	2096											11.703	-2796
	14.009	921			13.377	-1175											12.845	-2872
	14.01	998			13.387	2399											12.219	-2791
	14.031	1639			13.388	-612											13.13	-2587
	14.102	2767			13.417	1397											17.657	-3460
	14.132	2149			13.42	1813											16.634	-3872
	14.146	1841			13.425	2157											16.167	-4076
	14.149	1077			13.427	2505
	14.155	2034			13.433	1445
	14.196	-1246			13.434	1388
	14.196	1988			13.44	2071
	14.202	2453			13.443	-776
	14.25	1028			13.448	1639
	14.284	151			13.451	875
	14.344	-101			13.451	4181
	14.344	2355			13.461	838
	14.347	1508			13.461	2239
	14.35	2241			13.474	43
	14.37	2002			13.475	641
	14.434	-1118			13.478	2199
	14.58	758			13.505	596
	14.592	329			13.507	-2167
	14.596	1576			13.514	1191
	14.688	1863			13.516	3364
	14.751	36			13.516	3294
	14.78	1019			13.522	2156
	14.821	814			13.529	1234
	14.867	1171			13.53	-1152
	14.965	1728			13.537	2676
	15.034	1889			13.538	1308
	15.096	1897			13.541	526
	15.125	1756			13.55	1913
	15.211	-1357			13.562	1329
	15.57	-2006			13.608	1037
	15.668	-1810			13.609	1868
	15.758	-2023			13.621	648
	15.786	-137			13.632	1613
	15.878	340			13.633	483
	16.042	-236			13.652	-497
	16.141	-961			13.652	4586
	16.209	-2489			13.663	-1397
	16.883	-1902			13.672	1531
	17.023	-2128			13.675	526
	17.027	-2656			13.687	734
	17.551	-3419			13.7	376
					13.703	809
					13.714	2796
					13.72	-758
					13.726	1142
					13.743	2417
					13.758	962
					13.761	334
					13.764	2251
					13.767	746
					13.769	2406
					13.77	2681
					13.776	2969
					13.784	2366
					13.784	-4724
					13.785	1056
					13.791	-1665
					13.794	2359
					13.799	1071
					13.823	1665
					13.823	1456
					13.827	1675
					13.827	2196
					13.832	1556
					13.839	1420
					13.845	-1150
					13.849	1655
					13.856	5894
					13.888	-968
					13.897	831
					13.904	452
					13.932	-1602
					13.957	-706
					13.961	833
					13.976	1513
					13.978	-536
					13.985	1322
					14.004	-278
					14.005	1524
					14.01	282
					14.011	1431
					14.013	5354
					14.016	1956
					14.022	-1882
					14.023	1375
					14.029	829
					14.031	1639
					14.075	-20
					14.083	4199
					14.088	-1221
					14.096	-1129
					14.096	-2011
					14.1	-889
					14.113	1445
					14.116	-1340
					14.125	937
					14.128	-545
					14.147	5701
					14.148	897
					14.154	4834
					14.172	1077
					14.176	2393
					14.176	724
					14.178	1682
					14.193	618
					14.196	-1246
					14.213	-1121
					14.213	843
					14.218	4348
					14.229	76
					14.248	117
					14.251	-2055
					14.255	1622
					14.271	-1529
					14.273	515
					14.281	508
					14.281	-154
					14.284	151
					14.294	2258
					14.319	4589
					14.333	-375
					14.335	3274
					14.337	-1162
					14.353	3170
					14.369	-1404
					14.397	1953
					14.418	-1390
					14.42	5214
					14.426	-848
					14.429	745
					14.434	-1118
					14.435	178
					14.442	-935
					14.463	-224
					14.466	-674
					14.475	-2325
					14.479	931
					14.493	1006
					14.502	-240
					14.517	-1857
					14.525	-865
					14.529	1091
					14.537	-1309
					14.554	1174
					14.556	-1550
					14.561	-1999
					14.567	1375
					14.573	-477
					14.589	-1236
					14.591	709
					14.594	-1881
					14.594	-387
					14.596	368
					14.596	-1860
					14.597	3271
					14.609	542
					14.61	-1127
					14.626	-1289
					14.637	-864
					14.648	1042
					14.65	-200
					14.652	1600
					14.656	1304
					14.67	-1456
					14.672	-817
					14.682	2496
					14.687	1116
					14.689	-1203
					14.69	967
					14.692	1020
					14.705	-1322
					14.707	377
					14.728	899
					14.735	-1264
					14.755	-273
					14.757	-1676
					14.758	-2271
					14.758	-2081
					14.762	-594
					14.775	176
					14.777	-1038
					14.778	-569
					14.804	1551
					14.83	627
					14.831	-1680
					14.845	-1218
					14.845	242
					14.857	-2223
					14.86	-1256
					14.86	2988
					14.871	-1843
					14.873	-418
					14.906	-1112
					14.906	-616
					14.938	916
					14.958	429
					14.965	1728
					14.999	143
					15.006	41
					15.008	1270
					15.009	1396
					15.01	-857
					15.013	54
					15.03	641
					15.048	1216
					15.061	1630
					15.067	81
					15.096	-1228
					15.104	-2017
					15.125	1379
					15.172	-1917
					15.174	-1260
					15.233	-3906
					15.243	-200
					15.255	1147
					15.282	-1688
					15.324	-1629
					15.331	-1632
					15.352	-1614
					15.373	1950
					15.376	-468
					15.456	-795
					15.469	-2567
					15.515	1172
					15.522	-1800
					15.526	-1131
					15.547	542
					15.569	-3513
					15.589	-2584
					15.601	678
					15.606	-3810
					15.667	-1971
					15.685	-2028
					15.686	262
					15.686	-435
					15.69	-902
					15.7	579
					15.746	-463
					15.758	-2023
					15.785	1073
					15.816	-1481
					15.833	-2179
					15.842	-508
					15.846	-1292
					15.874	-1165
					15.955	-1132
					15.963	-373
					15.964	-644
					15.965	744
					15.97	-875
					16.023	-1948
					16.075	-44
					16.092	1301
					16.141	-961
					16.209	-2489
					16.25	-2080
					16.284	-2479
					16.329	-501
					16.463	-1699
					16.471	-361
					16.477	-1973
					16.489	-2463
					16.512	-693
					16.548	507
					16.569	-1992
					16.67	160
					16.687	-2398
					16.713	-307
					16.722	-1611
					16.731	-2656
					16.755	-1915
					16.764	-2006
					16.813	-2526
					16.859	-1249
					16.936	-2185
					17.003	259
					17.175	84
					17.235	-3276
					17.255	-2656
					17.285	-2619
					17.548	-2176
					17.591	-2427
					17.593	-2385
					17.68	-3500

## Sheet: Fig. 2b; Figs. S2b, 3b
Early Noachian	Fe abundance	Latitude		Middle Noachian	Fe abundance	Latitude		Late Noachian	Fe abundance	Latitude		NHT	Fe abundance	Latitude
	wt.%	Southern			wt.%	Southern			wt.%	Southern			wt.%	Southern
	14.867	-5			15.955	-5			15.686	-10			14.596	-5
	13.003	-5			16.512	-5			13.053	-10			15.872	-5
	13.216	-5			16.471	-5			12.318	-15			15.089	-5
	13.258	-5			13.823	-5			14.31	-15			15.169	-5
	12.924	-5			13.073	-5			14.941	-15			13.957	-10
	12.825	-5			12.406	-5			15.171	-15			14.838	-10
	14.344	-5			13.537	-5			14.25	-20			16.745	-10
	14.596	-10			13.326	-5			14.709	-20			17.356	-15
	13.825	-10			14.016	-5			15.043	-20			13.155	-35
	12.711	-10			14.591	-5			14.49	-20			14.103	-35
	12.765	-10			14.692	-5			14.762	-25			14.136	-45
	12.711	-10			14.728	-5			14.569	-25			13.843	-45
	12.337	-10			14.873	-5			15.622	-25			14.105	-45
	12.38	-10			15.255	-5			16.531	-25			14.078	-45
	12.507	-10			15.009	-5			16.213	-25			12.213	-50
	12.71	-10			15.008	-5			13.061	-30			12.845	-50
	13.403	-10			14.596	-5			14.354	-30			11.703	-55
	14.031	-10			14.148	-5			14.809	-30			12.219	-55
	12.204	-15			13.475	-5			15.1	-30
	12.481	-15			13.005	-5			15.02	-30
	12.087	-15			12.837	-5			15.547	-30
	12.361	-15			12.873	-5			14.607	-35
	12.401	-15			13.34	-5			14.035	-35
	12.904	-15			14.096	-5			13.604	-35
	12.087	-15			14.757	-5			13.643	-35
	12.361	-15			15.456	-10			13.842	-35
	12.401	-15			15.746	-10			13.998	-35
	12.904	-15			15.686	-10			12.136	-35
	15.786	-15			15.515	-10			13.88	-40
	14.78	-15			12.94	-10			14.744	-40
	12.179	-20			14.031	-10			14.176	-40
	11.975	-20			14.005	-10			14.703	-40
	11.982	-20			13.897	-10			14.926	-40
	12.333	-20			14.429	-10			15.057	-40
	11.975	-20			14.938	-10			14.415	-40
	11.983	-20			14.86	-10			14.06	-40
	12.403	-20			14.682	-10			13.714	-40
	12.923	-20			14.113	-10			13.244	-40
	11.988	-25			13.957	-10			13.214	-45
	12.072	-25			13.264	-10			14.69	-45
	12.522	-25			13.507	-10			15.083	-45
	12.301	-25			13.932	-10			13.95	-45
	12.033	-25			14.271	-10			13.77	-45
	11.665	-25			14.705	-10			13.655	-50
	12.403	-25			14.762	-10			14.616	-50
	12.079	-25			14.128	-15			13.635	-50
	12.588	-25			14.435	-15			13.765	-50
	13.054	-25			14.193	-15			12.969	-50
	12.969	-25			14.687	-15			12.676	-55
	12.687	-25			14.255	-15			12.331	-55
	12.304	-25			13.784	-15			12.669	-55
	12.873	-25			12.05	-15			12.976	-55
	11.818	-30			13.372	-15			13.744	-55
	12.253	-30			14.294	-15			10.801	-55
	12.091	-30			14.397	-15			10.71	-60
	11.981	-30			13.764	-15
	12.836	-30			13.55	-15
	13.171	-30			13.433	-15
	13.344	-30			13.609	-15
	13.145	-30			13.461	-15
	12.845	-30			13.621	-15
	12.766	-30			14.463	-15
	13.652	-30			15.816	-15
	14.149	-30			14.594	-15
	14.196	-30			13.091	-15
	13.812	-30			11.883	-15
	13.275	-30			11.601	-15
	12.887	-30			12.021	-15
	13.113	-30			15.067	-15
	13.061	-30			14.525	-15
	13.082	-30			13.845	-15
	12.413	-30			14.116	-15
	11.922	-30			14.1	-15
	11.811	-30			13.72	-15
	12.413	-30			12.384	-20
	11.922	-30			12.815	-20
	11.811	-30			13.514	-20
	12.386	-35			13.562	-20
	12.822	-35			13.256	-20
	13.357	-35			13.296	-20
	13.816	-35			11.975	-20
	13.585	-35			11.75	-20
	13.11	-35			12.248	-20
	12.788	-35			12.095	-20
	12.834	-35			12.403	-20
	12.832	-35			13.425	-20
	12.484	-35			13.42	-20
	14.37	-35			13.315	-20
	14.202	-35			13.018	-20
	13.244	-35			13.126	-20
	14.58	-35			14.755	-20
	14.347	-35			15.69	-20
	14.102	-35			16.075	-20
	13.662	-35			15.601	-20
	13.252	-35			15.125	-20
	12.548	-35			13.451	-20
	12.543	-35			12.399	-20
	12.419	-35			11.445	-20
	13.445	-40			11.509	-20
	14.35	-40			15.373	-20
	13.406	-40			15.965	-20
	13.428	-40			13.663	-20
	14.008	-40			13.377	-20
	13.867	-40			12.708	-20
	13.499	-40			12.712	-20
	13.893	-40			12.988	-25
	13.851	-40			11.966	-25
	13.446	-40			12.009	-25
	13.331	-40			13.077	-25
	13.716	-40			12.323	-25
	13.505	-40			13.237	-25
	12.977	-40			12.766	-25
	12.549	-40			12.862	-25
	14.146	-45			13.264	-25
	13.799	-45			14.029	-25
	13.7	-45			14.529	-25
	14.132	-45			14.479	-25
	14.25	-45			13.976	-25
	14.01	-45			13.434	-25
	13.907	-45			12.474	-25
	13.443	-45			12.329	-25
	13.534	-45			12.988	-25
	14.155	-45			15.785	-25
	13.255	-50			14.778	-25
	13.455	-50			13.443	-25
	13.256	-50			12.863	-25
	12.987	-50			14.778	-25
	12.957	-50			13.443	-25
	13.366	-50			12.863	-25
	14.009	-50			12.003	-25
	13.805	-50			13.849	-30
	14.688	-50			12.161	-30
	15.034	-50			12.088	-30
	14.965	-50			14.023	-30
	15.096	-50			13.478	-30
	13.802	-50			13.249	-30
	13.603	-50			13.153	-30
	12.408	-55			13.675	-30
	13.728	-55			13.081	-30
	12.829	-55			13.451	-30
	12.807	-55			15.547	-30
	13.462	-55			15.7	-30
	14.344	-55			14.958	-30
	13.172	-55			14.229	-30
	13.446	-55			13.097	-30
					12.549	-30
					13.823	-35
					13.239	-35
					13.769	-35
					13.147	-35
					13.687	-35
					14.172	-35
					13.538	-35
					14.013	-35
					13.856	-35
					14.335	-35
					14.083	-35
					13.652	-35
					14.125	-35
					14.176	-35
					14.69	-35
					14.83	-35
					14.213	-35
					13.961	-35
					13.206	-35
					13.832	-40
					14.178	-40
					13.461	-40
					13.529	-40
					13.785	-40
					14.176	-40
					13.632	-40
					13.799	-40
					14.353	-40
					14.597	-40
					14.42	-40
					14.147	-40
					14.154	-40
					14.319	-40
					14.218	-40
					13.714	-40
					13.04	-40
					13.417	-40
					13.726	-40
					13.839	-40
					14.004	-40
					14.075	-40
					13.761	-40
					13.505	-40
					12.549	-40
					12.682	-45
					13.151	-45
					13.359	-45
					13.7	-45
					13.784	-45
					14.567	-45
					13.633	-45
					13.703	-45
					13.985	-45
					14.804	-45
					15.061	-45
					15.048	-45
					13.794	-45
					13.44	-45
					13.776	-45
					13.516	-45
					13.038	-45
					12.781	-45
					12.574	-45
					12.223	-45
					12.478	-45
					12.762	-45
					13.13	-45
					13.233	-45
					13.53	-45
					13.608	-45
					13.286	-45
					13.099	-45
					12.975	-45
					12.246	-45
					12.748	-50
					13.255	-50
					12.94	-50
					14.652	-50
					13.758	-50
					13.904	-50
					13.767	-50
					14.965	-50
					14.011	-50
					13.77	-50
					13.743	-50
					13.365	-50
					13.522	-50
					13.827	-50
					13.516	-50
					13.387	-50
					12.885	-50
					12.392	-50
					12.025	-50
					12.026	-50
					11.903	-50
					11.883	-50
					13.2	-50
					12.951	-50
					12.452	-50
					11.957	-50
					11.809	-50
					11.674	-50
					11.127	-55
					11.744	-55
					12.579	-55
					14.656	-55
					14.648	-55
					14.554	-55
					13.827	-55
					13.448	-55
					13.262	-55
					13.106	-55
					13.327	-55
					13.672	-55
					13.427	-55
					13.174	-55
					12.713	-55
					11.913	-55
					11.328	-55
					11.358	-55
					11.396	-55
					11.22	-55
					12.947	-55
					11.652	-55
					11.069	-55
					10.632	-55
					10.71	-60

## Sheet: Figs. S4 and S5
Early Noachian									Middle Noachian
>20°N			20°N~20°S			>20°S			>20°N			20°N~20°S			>20°S
Fe abundance	Elevation		Fe abundance	Elevation		Fe abundance	Elevation		Fe abundance	Elevation		Fe abundance	Elevation		Fe abundance	Elevation
16.209	-2489		15.758	-2023		11.988	1052		wt.%	m		wt.%	m		wt.%	m
14.434	-1118		14.867	1171		11.818	1587		17.591	-2427		15.758	-2023		12.682	1420
14.196	-1246		14.596	1576		12.386	1511		17.593	-2385		15.874	-1165		11.127	1497
14.284	151		13.825	1689		13.357	1353		16.687	-2398		15.526	-1131		10.71	1144
14.592	329		13.925	-301		13.255	1963		16.023	-1948		15.846	-1292		13.151	1537
14.751	36		13.268	-1263		12.408	1833		16.813	-2526		15.955	-1132		12.748	927
14.821	814		12.711	2042		13.455	2017		16.936	-2185		15.456	-795		11.744	1917
17.551	-3419		12.424	824		13.816	2297		16.209	-2489		14.128	-545		13.832	1556
17.027	-2656		12.204	2602		14.35	2241		15.522	-1800		12.384	254		13.255	1963
			12.179	2184		14.146	1841		15.833	-2179		15.324	-1629		13.823	1665
			13.003	1911		13.256	1778		16.284	-2479		14.831	-1680		14.178	1682
			12.765	2404		13.728	1373		14.594	-1881		14.369	-1404		12.988	1807
			12.481	2932		12.072	598		15.104	-2017		14.906	-1112		13.849	1655
			11.975	2106		12.822	1231		15.172	-1917		16.512	-693		13.239	1951
			13.897	939		13.445	1568		15.282	-1688		15.746	-463		13.461	838
			13.672	1646		13.585	2109		14.871	-1843		14.435	178		13.359	785
			11.982	1502		13.799	2179		14.281	-154		12.815	484		12.94	164
			13.216	2134		12.829	1950		14.561	-1999		16.329	-501		12.579	769
			12.711	2726		12.522	2082		14.86	-1256		16.471	-361		12.161	1415
			13.258	1700		12.987	887		14.589	-1236		15.686	262		12.088	1352
			12.337	2801		12.807	1378		14.626	-1289		14.193	618		13.7	376
			12.924	2050		12.301	2113		14.517	-1857		13.514	1191		13.784	-4724
			12.38	1632		12.253	1826		14.735	-1264		15.686	-435		11.966	1077
			12.825	1643		13.11	1206		14.556	-1550		15.515	1172		12.009	412
			12.507	1042		12.033	1545		14.418	-1390		14.687	1116		13.077	-1637
			12.333	409		12.788	965		14.67	-1456		13.562	1329		12.323	721
			12.087	1053		13.406	903		14.61	-1127		14.999	143		14.023	1375
			11.975	742		13.7	376		14.434	-1118		15.013	54		13.478	2199
			12.71	1533		12.957	272		14.196	-1246		14.255	1622		14.567	1375
			12.361	2431		11.665	2044		14.442	-935		13.256	1973		13.237	1693
			11.983	1843		12.834	775		14.426	-848		14.466	-674		14.652	1600
			14.031	1639		13.428	-3898		14.213	-1121		14.65	-200		13.249	1903
			12.904	2402		13.366	-2570		13.978	-536		14.281	508		13.769	2406
			12.403	2388		12.091	-368		14.502	-240		14.248	117		12.766	2474
			12.923	1824		12.832	-2858		14.333	-375		13.823	1456		12.862	1204
			13.403	2055		11.981	-64		13.888	-968		13.784	2366		13.147	1284
			12.401	2792		12.836	-1393		13.474	43		13.296	2281		13.633	483
			14.344	-101		13.171	-2068		14.775	176		14.337	-1162		13.529	1234
			16.042	-236		12.403	4		14.537	-1309		13.072	231		13.703	809
			13.144	1808		12.079	221		13.791	-1665		13.199	870		13.758	962
			13.864	1324		13.344	-2715		13.541	526		13.073	1247		13.264	1080
			15.786	-137		13.145	-939		15.006	41		13.652	-497		13.153	913
			15.125	1756		12.588	2382		14.845	-1218		12.905	233		13.687	734
			14.78	1019		13.054	979		14.096	-1129		12.455	648		13.785	1056
			16.141	-961		14.008	43		14.01	282		12.406	1374		13.985	1322
			15.878	340		13.867	901		15.03	641		12.907	-342		13.904	452
			15.211	-1357		12.484	1034		14.906	-616		12.591	315		14.029	829
			15.57	-2006		14.37	2002		14.284	151		12.722	899		13.767	746
			13.653	-473		14.202	2453		14.845	242		12.602	199		14.804	1551
			17.023	-2128		12.969	2185		15.243	-200		12.338	354		14.529	1091
			15.668	-1810		14.132	2149		15.963	-373		12.595	902		15.061	1630
			16.883	-1902		14.009	921		14.493	1006		12.948	1624		14.656	1304
			12.712	-739		12.845	1107		15.352	-1614		11.975	2106		14.479	931
						13.499	2083		14.758	-2271		13.03	609		13.675	526
						13.805	1604		14.609	542		12.453	942		14.172	1077
						12.687	1163		15.964	-644		12.822	1975		15.048	1216
						12.766	870		15.233	-3906		13.537	2676		14.965	1728
						13.244	1178		14.573	-477		12.94	2537		14.648	1042
						14.25	1028		17.255	-2656		11.75	1949		14.554	1174
						13.462	1844		17.235	-3276		12.248	625		13.976	1513
						13.652	2038		14.672	-817		12.05	1063		13.434	1388
						14.688	1863		14.707	377		16.25	-2080		12.474	741
						14.344	2355		14.689	-1203		14.637	-864		14.176	2393
						15.034	1889		15.01	-857		13.326	2619		14.011	1431
						14.965	1728		14.857	-2223		15.096	-1228		13.827	1675
						15.096	1897		15.174	-1260		14.016	1956		13.538	1308
						14.149	1077		15.569	-3513		12.095	2208		13.632	1613
						14.58	758		15.589	-2584		15.376	-468		13.448	1639
						14.196	1988		17.68	-3500		14.591	709		12.329	725
						14.347	1508		16.731	-2656		14.031	1639		13.081	1081
						13.812	1626		17.285	-2619		12.403	2388		13.77	2681
						14.102	2767		16.489	-2463		16.859	-1249		13.262	1648
						13.275	2105		17.548	-2176		15.842	-508		13.799	1071
						13.662	2092		16.755	-1915		14.692	1020		13.106	1483
						14.01	998					14.005	1524		13.794	2359
						13.802	3043					13.372	2096		13.743	2417
						12.887	2100					15.97	-875		13.327	1845
						13.252	1851					14.728	899		13.44	2071
						13.893	3373					13.897	831		13.365	2170
						13.907	2470					17.175	84		13.522	2156
						12.304	543					17.003	259		14.353	3170
						13.113	947					14.873	-418		12.988	5816
						12.873	1521					14.429	745		13.451	4181
						13.061	1383					16.67	160		14.013	5354
						13.603	3168					16.548	507		14.597	3271
						13.851	1554					15.255	1147		13.672	1531
						13.446	1597					14.938	916		13.856	5894
						13.172	2022					14.294	2258		14.42	5214
						13.331	2279					16.569	-1992		13.827	2196
						13.443	1719					15.009	1396		13.427	2505
						13.716	2475					14.86	2988		14.147	5701
						13.534	2090					14.397	1953		13.776	2969
						13.446	1681					15.008	1270		13.516	3364
						14.155	2034					14.682	2496		13.174	2955
						13.082	5888					13.764	2251		14.154	4834
						13.443	-776					13.425	2157		13.387	2399
						12.548	563					14.596	368		12.713	1872
						13.505	1263					14.113	1445		14.319	4589
						12.413	484					13.55	1913		14.083	4199
						12.543	747					13.42	1813		14.335	3274
						11.922	967					13.433	1445		14.218	4348
						12.419	1193					13.315	1974		13.652	4586
						12.977	1136					13.957	-706		13.516	3294
						11.811	1540					13.609	1868		12.885	2438
						12.549	1140					13.018	1640		13.038	3234
												13.461	2239		12.392	2632
												13.621	648		11.913	1463
												13.126	1772		13.714	2796
												14.463	-224		12.781	2243
												15.816	-1481		12.025	2107
												14.755	-273		11.328	486
												15.69	-902		12.574	2016
												16.075	-44		12.026	2023
												15.601	678		11.358	1466
												15.125	1379		13.04	1691
												14.594	-387		12.223	2361
												13.451	875		11.903	1253
												13.091	-652		11.396	-505
												12.399	-209		14.125	937
												11.883	100		13.417	1397
												11.445	346		12.478	669
												11.601	473		11.883	-1477
												11.509	1406		11.22	-2790
												12.021	142		15.785	1073
												16.713	-307		14.176	724
												16.092	1301		13.726	1142
												16.141	-961		12.762	-672
												15.373	1950		15.547	542
												15.469	-2567		14.69	967
												14.777	-1038		13.839	1420
												14.273	515		13.13	-1580
												14.148	897		15.7	579
												14.088	-1221		14.83	627
												13.388	-612		14.004	-278
												13.475	641		13.233	-518
												13.059	-2135		14.958	429
												13.005	-456		14.213	843
												15.067	81		14.075	-20
												15.965	744		13.53	-1152
												15.606	-3810		14.778	-569
												13.085	-4104		14.229	76
												12.837	-1424		13.961	833
												14.525	-865		13.761	334
												14.475	-2325		13.608	1037
												12.873	-3345		13.2	-351
												13.264	-3873		12.947	1280
												13.845	-1150		13.443	-776
												16.764	-2006		13.097	-44
												13.34	-1821		13.206	361
												13.507	-2167		13.505	596
												14.251	-2055		13.286	575
												13.932	-1602		12.951	869
												14.116	-1340		12.863	-487
												13.663	-1397		12.549	-285
												15.667	-1971		13.099	794
												14.758	-2081		12.452	991
												14.022	-1882		11.652	303
												14.096	-2011		12.975	1405
												14.271	-1529		11.957	1574
												14.1	-889		11.069	1203
												13.377	-1175		12.003	265
												16.477	-1973		11.809	1711
												15.685	-2028		12.549	1140
												15.331	-1632		12.246	1099
												14.596	-1860		11.674	1220
												14.757	-1676		10.632	1147
												14.705	-1322
												12.708	-1029
												16.722	-1611
												16.463	-1699
												14.762	-594
												13.72	-758
												12.712	-739

## Sheet: Early Noachian
	Fe abundance	Elevation
Latitude	5	5	10	10	15	15	20	20	25	25	30	30	35	35	40	40	45	45	50	50	55	55	60	60	65	65	70	70	75	75	80	80	85	85	90	90	95	95	100	100	105	105	110	110	115	115	120		125
70
65
60
55
50
45
40
35
30			16.209	-2489									14.434	-1118									14.284	151	14.592	329	14.751	36	14.821	814
25													14.196	-1246
20	15.758	-2023																					13.897	939
15													13.925	-301	13.268	-1263
10																							13.672	1646
5																	12.424	824																											16.042	-236
-5									14.867	1171									13.003	1911					13.216	2134	13.258	1700	12.924	2050	12.825	1643											14.344	-101
-10									14.596	1576	13.825	1689			12.711	2042			12.765	2404					12.711	2726	12.337	2801	12.38	1632	12.507	1042	12.71	1533	13.403	2055	14.031	1639
-15																	12.204	2602	12.481	2932											12.087	1053	12.361	2431	12.401	2792	12.904	2402
-20																	12.179	2184	11.975	2106			11.982	1502					12.333	409	11.975	742	11.983	1843			12.403	2388	12.923	1824
-25	11.988	1052	12.072	598									12.522	2082	12.301	2113	12.033	1545	11.665	2044											12.403	4	12.079	221			12.588	2382	13.054	979
-30	11.818	1587													12.253	1826					12.091	-368	11.981	-64	12.836	-1393	13.171	-2068			13.344	-2715	13.145	-939
-35	12.386	1511	12.822	1231	13.357	1353			13.816	2297	13.585	2109			13.11	1206	12.788	965	12.834	775	12.832	-2858																											12.484
-40			13.445	1568					14.35	2241							13.406	903	13.428	-3898																					14.008	43	13.867	901
-45									14.146	1841	13.799	2179					13.7	376
-50					13.255	1963	13.455	2017	13.256	1778			12.987	887			12.957	272	13.366	-2570
-55					12.408	1833			13.728	1373	12.829	1950	12.807	1378
-60
-65
-70
Note: 5 means 0-5° ；-5 means 0--5°
[truncated: 79 more columns]

## Sheet: Middle Noachian
	Fe abundance	Elevation
Latitude	5	5	10	10	15	15	20	20	25	25	30	30	35	35	40	40	45	45	50	50	55	55	60	60	65	65	70	70	75	75	80	80	85	85	90	90	95	95	100	100	105	105	110	110	115	115	120	120	125
70
65
60
55
50
45															14.594	-1881
40	17.591	-2427	16.813	-2526	15.833	-2179	15.172	-1917	14.561	-1999	14.517	-1857	14.67	-1456	14.442	-935	14.502	-240	14.775	176	15.006	41
35	17.593	-2385	16.936	-2185	16.284	-2479	15.282	-1688			14.735	-1264	14.61	-1127	14.426	-848	14.333	-375	14.537	-1309	14.845	-1218	14.906	-616	14.86	-1256	14.281	-154
30	16.687	-2398	16.209	-2489			14.871	-1843	14.589	-1236	14.556	-1550	14.434	-1118	14.213	-1121	13.888	-968	13.791	-1665	14.096	-1129	14.284	151
25	16.023	-1948	15.522	-1800	15.104	-2017			14.626	-1289	14.418	-1390	14.196	-1246	13.978	-536	13.474	43	13.541	526	14.01	282			14.845	242	15.03	641	15.243	-200	15.963	-373
20	15.758	-2023	15.324	-1629	14.831	-1680	14.369	-1404			14.466	-674	14.337	-1162	13.652	-497	12.907	-342	12.602	199	13.03	609									16.25	-2080
15	15.874	-1165					14.906	-1112			14.65	-200					12.591	315	12.338	354	12.453	942
10	15.526	-1131							14.999	143	14.281	508	13.072	231	12.905	233	12.722	899	12.595	902	12.822	1975																	16.859	-1249			17.175	84	17.003	259	16.67	160
5	15.846	-1292			16.329	-501	15.686	-435	15.013	54	14.248	117	13.199	870	12.455	648			12.948	1624													14.637	-864	15.096	-1228	15.376	-468	15.842	-508	15.97	-875					16.548	507	16.569
-5	15.955	-1132	16.512	-693	16.471	-361					13.823	1456	13.073	1247	12.406	1374					13.537	2676											13.326	2619	14.016	1956	14.591	709	14.692	1020	14.728	899			14.873	-418	15.255	1147	15.009
-10	15.456	-795	15.746	-463	15.686	262	15.515	1172													12.94	2537															14.031	1639	14.005	1524	13.897	831			14.429	745	14.938	916	14.86
-15	14.128	-545	14.435	178	14.193	618	14.687	1116	14.255	1622	13.784	2366																	12.05	1063									13.372	2096							14.294	2258	14.397
-20	12.384	254	12.815	484	13.514	1191	13.562	1329	13.256	1973	13.296	2281							11.975	2106	11.75	1949					12.248	625							12.095	2208	12.403	2388
-25									12.988	1807											11.966	1077	12.009	412					13.077	-1637					12.323	721
-30											13.849	1655					12.161	1415	12.088	1352																													14.023
-35							13.823	1665					13.239	1951
-40					13.832	1556	14.178	1682							13.461	838
-45	12.682	1420	13.151	1537											13.359	785	13.7	376	13.784	-4724
-50			12.748	927	13.255	1963									12.94	164
-55	11.127	1497	11.744	1917											12.579	769
-60	10.71	1144
-65
-70
[truncated: 93 more columns]

## Sheet: Late Noachian
	Fe abundance	Elevation
Latitude	5	5	10	10	15	15	20	20	25	25	30	30	35	35	40	40	45	45	50	50	55	55	60	60	65	65	70	70	75	75	80	80	85	85	90	90	95	95	100	100	105	105	110	110	115	115	120	120	125
70
65
60
55
50
45			15.42	-3742	14.716	-3245
40
35
30					15.487	-2306
25							14.498	-2039
20									14.85	-1640
15																							13.421	755
10
5
-5
-10					15.686	262																	13.053	1716
-15																							12.318	1244
-20
-25
-30
-35																																	14.607	-4164
-40											13.88	2303																					14.744	-5845
-45	13.214	1420																																	14.69	-5552
-50																					13.655	-5965
-55							12.676	1503									12.331	-73	12.669	-1375	12.976	-2543
-60	10.71	1144
-65
-70
[truncated: 95 more columns]

## Sheet: Noachian-Hesperian Transition
	Fe abundance	Elevation
Latitude	5	5	10	10	15	15	20	20	25	25	30	30	35	35	40	40	45	45	50	50	55	55	60	60	65	65	70	70	75	75	80	80	85	85	90	90	95	95	100	100	105	105	110	110	115	115	120	120	125
70
65
60
55
50																					15.56	-2976
45																							15.649	-2411
40																							15.346	-2290	15.644	-1940	15.514	-2032
35																													14.992	-197
30																															15.522	-1717
25
20
15
10	15.526	-1131	15.458	-966	15.425	-574																																											17.147
5			16.301	-1131																																													16.569
-5
-10
-15
-20
-25
-30
-35																							13.155	13.155	14.103	14.103
-40
-45																																					14.136	-4758	13.843	-1896	14.105	-819	14.078	-233
-50
-55
-60
-65
-70
[truncated: 95 more columns]
